# Supplementary material for: Digital PCR Quantification of a Circulating RBP3 and CRX RNA Signature Establishes a Liquid Biopsy Framework for Precision Monitoring of Retinoblastoma
Source: Int J Mol Sci. 2026 May 8;27(10):4177. doi: 10.3390/ijms27104177 (PMC13206994; doi:10.3390/ijms27104177)
Supplement: Supplementary file 1 [file ijms-27-04177-s001.zip]

Archive with 8 entries (8 files):
- Supplementary Table S4.pdf
- Supplementary Figure S1.pdf
- Supplementary Figure S2.pdf
- Supplementary Figure S3.pdf
- Supplementary Figure S4.pdf
- Supplementary Table S1.pdf
- Supplementary Table S2.pdf
- Supplementary Table S3.pdf
